# Supplementary material for: Significant Electromechanical Characteristic Enhancement of Coaxial Electrospinning Core–Shell Fibers
Source: Polymers (Basel). 2022 Apr 25;14(9):1739. doi: 10.3390/polym14091739 (PMC9099492; doi:10.3390/polym14091739)
Supplement: Supplementary file 1 [file polymers-14-01739-s001.zip]

Archive with 2 entries (2 files):
- SUPPORTING INFORMATION.pdf
- Video S1í¬Video Supplementary_Force vs voltage generation_demonstration.mp4
